# Supplementary material for: The genome of Nautilus pompilius illuminates eye evolution and biomineralization
Source: Nat Ecol Evol. 2021 May 10;5(7):927–38. doi: 10.1038/s41559-021-01448-6 (PMC8257504; doi:10.1038/s41559-021-01448-6)
Supplement: Supplementary file 3 — Supplementary Tables 1–15. [file 41559_2021_1448_MOESM3_ESM.xlsx]

## Sheet: Table S1
Supplementary Table 1 The statistics of genome assembly
	Contig	Contig	Contig	Contig	Contig	GC
	number	length (bp)	N50 (bp)	N90 (bp)	Max (bp)	content (%)
Canu+LoRDEC+WTDBG	3648	709936719	789110	106990	5270427	36.6
Sparse+DBG2LOC+Canu	3437	735589174	719867	92037	4909498	36.62
Quickmerge	2760	730579463	1096458	130063	5750409	36.63

## Sheet: Table S2
Supplementary Table 2 The mapping rate of sequencing reads to N.pompilius genome.
	Total reads	Mapped reads	Mapped(%)	Properly mapped reads	Properly mapped(%)
Illumina sequencing reads	221897117	215272338	97.01	200685384	90.44
Pacbio sequencing reads	4732037	4581795	96.83	4501751	95.13

## Sheet: Table S3
Supplementary Table 3 The completeness of N.pompilius genome by BUSCO assessment
Complete BUSCOs(C)	Complete and single-copy BUSCOs(S)	Complete and duplicated BUSCOs(D)	Fragmented BUSCOs(F)	Missing BUSCOs(M)	Total Lineage BUSCOs
893 (91.31%)	873 (89.26%)	20 (2.04%)	10 (1.02%)	75 (7.67%)	978

## Sheet: Table S4
Supplementary Table 4 TEs constitution in N.pompilius genome
Type	Number	Length（bp）	Percentage (%)
ClassI/DIRS	576	61704	0.01
ClassI/LINE	28551	7838558	1.07
ClassI/LTR	5654	489256	0.07
ClassI/LTR/Copia	1615	594066	0.08
ClassI/LTR/Gypsy	10422	2508792	0.34
ClassI/PLE|LARD	131785	31686949	4.34
ClassI/SINE	1870	371156	0.05
ClassI/SINE|TRIM	1	1511	0
ClassI/TRIM	3465	3688690	0.5
ClassI/Unknown	1199	137147	0.02
ClassII/Crypton	4,23	27033	0
ClassII/Helitron	4288	644107	0.09
ClassII/MITE	1890	429199	0.06
ClassII/Maverick	5694	1185147	0.16
ClassII/TIR	329472	103932030	14.23
ClassII/Unknown	33328	7378803	1.01
PotentialHostGene	8050	2726270	0.37
SSR	1725	904064	0.12
Unknown	266692	61519260	8.42
Total without overlap:	836700	184523075	25.26

## Sheet: Table S5
Supplementary Table 5 Proportions of TEs in the genomes of five representative cephalopods
	Nautilus pompilius	Euprymna scolopes	Octopus bimaculoides	Callistoctopus minor	Octopus vulgaris	Lottia gigantea
SINE	372,667 (0.2%)	1,427,287 (0.4%)	4,186,564 (19.0%)	73,326 (0.006%)	201,642 (0.006%)	88,434 (0.009%)
LINE	7,838,558 (4.2%)	99,776,383 (25.2%)	3,442,461 (15.7%)	312,888,355 (26.4%)	1,022,719,720 (30.5%)	336,550,998 (33.9%)
LTR	3,592,114 (1.9%)	100,583,006 (25.4%)	1,686,160 (7.7%)	446,648,899 (37.7%)	1,243,329,654 (37.1%)	28,017,230 (2.8%)
DNA	113,596,319 (60.8%)	190,888,913 (48.2%)	12,680,110 (54.6%)	404,027,421 (34.1%)	1,051,847,776 (31.4%)	584,559,572 (58.9%)
Unknow	61,519,260 (32.9%)	3,293,531 (0.8%)	0 (0.0%)	21,332,352 (1.8%)	32,740,919 (1.0%)	43,832,012 (4.4%)

## Sheet: Table S6
Supplementary Table 6 Statistics of evolutionary rate in five cephalopods
Ingroup1	Ingroup2	Outgroup	Genes	Identical	Divergent	Ingroup1 specific	Ingroup2 specific	Outgroup specific	Fast-evolving	CHI^2 test statistics	P-value
N. Pompiplius	E. scolopes	L. gigantea	1223	84998	31759	12575	17099	25576	E. scolopes	689.71	0
N. Pompiplius	C. minor	L. gigantea	1223	78304	31722	11968	18766	23495	C. minor	1503.64	0
N. Pompiplius	O.vulgaris	L. gigantea	1223	85385	32298	12684	17164	25491	O.vulgaris	672.42	0
N. Pompiplius	O.bimaculoides	L. gigantea	1223	85306	32227	12750	16920	25504	O.bimaculoides	586.08	0

## Sheet: Table S7
Supplementary Table 7 Pairwise distance between cephalopods to lottia.gigantea
	Nautilus pompilius	Euprymna scolopes	Callistoctopus minor	Octopus vulgaris	Octopus bimaculoides	Lottia gigantea
Nautilus pompilius	0	3.9481	4.02777	3.97283	3.95731	4.9688
Euprymna scolopes	3.9481	0	3.05076	2.99583	2.9803	5.13178
Callistoctopus minor	4.02777	3.05076	0	0.320259	0.304735	5.21145
Octopus vulgaris	3.97283	2.99583	0.320259	0	0.113291	5.15651
Octopus bimaculoides	3.95731	2.9803	0.304735	0.113291	0	5.14099
Lottia gigantea	4.9688	5.13178	5.21145	5.15651	5.14099	0

## Sheet: Table S8
Supplementary Table 8 Gene prediction through integrating multiple methods
Method	Software	Species	Gene number
Ab initio	Genscan	-	29404
	Augustus	-	24474
	GlimmerHMM	-	94879
	GeneID	-	45035
	SNAP	-	41648
Homology-based	GeMoMa	Crassostrea gigas	11399
		Lottia gigantea	13683
		Crassostrea virginica	9863
		Danio rerio	37955
		Octopus bimaculoides	81390
		Daphnia pulex	37955
RNAseq	PASA	-	16024
	GeneMarkS-T	-	16256
	TransDecoder	-	22023
Integration	EVM	-	17710

## Sheet: Table  S9
Supplementary Table 9 Functional annotation of N. pompilius predicted gene
database	Annotated number	Percentage (%)
GO Annotation	5015	28.32
KEGG Annotation	6920	39.07
KOG Annotation	9699	54.77
InterPro Annotation	6533	36.89
Pfam Annotation	11596	65.48
Swissprot Annotation	8769	49.51
TrEMBL Annotation	14375	81.17
nr Annotation	14427	81.46
nt Annotation	9517	53.74
All Annotated	14751	83.29

## Sheet: Table S10
Supplementary Table 10 The completeness of N.pompilius gene by BUSCO assessment
Complete BUSCOs (C)	Complete and single-copy BUSCOs (S)	Complete and duplicated BUSCOs (D)	Fragmented BUSCOs (F)	Missing BUSCOs (M)	Total Lineage BUSCOs
914 (93.46%)	881 (90.08%)	33 (3.37%)	20 (2.04%)	44 (4.50%)	978

[truncated: 5 more sheets: Table S11, Table  S12, Table S13, Table S14, Table S15]
